# Supplementary material for: Rapid Evolution of the Sequences and Gene Repertoires of Secreted Proteins in Bacteria
Source: PLoS One. 2012 Nov 26;7(11):e49403. doi: 10.1371/journal.pone.0049403 (PMC3506625; doi:10.1371/journal.pone.0049403)
Supplement: Table S3 — Genomes used in the study, classification in clades, pan-genome and its spectrum of frequencies. (XLS) [file pone.0049403.s004.xls]

## Sheet: TableS1.txt
SPECIES	PHYLUM	ACCESSION		GENOME SIZE (bp)	NUMBER OF CDS	STRAIN Name		Gene Families Frequency Spectrum	Phylogenetic tree
acba9	Proteobacteria	NC_009085.1	GI:126640115	3976747	3352	Acinetobacter baumannii ATCC 17978
		NC_010400.1	GI:169632029	3421954	2913	Acinetobacter baumannii
		NC_010410.1	GI:169794206	3936291	3607	Acinetobacter baumannii AYE
		NC_010611.1	GI:184156320	3904116	3667	Acinetobacter baumannii ACICU
		NC_011595.1	GI:215481761	3760981	3451	Acinetobacter baumannii AB307-0294
		NC_011586.1	GI:213155370	4050513	3790	Acinetobacter baumannii AB0057
		CP001937.1	GI:347591739	3991133	3863	Acinetobacter baumannii MDR-ZJ06
		CP001921.1	GI:322506180	3940614	3715	Acinetobacter baumannii 1656-2
		CP002522.2	GI:345447463	4138388	3851	Acinetobacter baumannii TCDC-AB0715
baam4	Firmicutes	NC_009725.1	GI:154684518	3918589	3693	Bacillus amyloliquefaciens FZB42
baam4		NC_014551.1	GI:308171891	3980199	3922	Bacillus amyloliquefaciens DSM7
baam4		CP002627.1	GI:328551700	3937511	4089	Bacillus amyloliquefaciens TA208
baam4		CP002927.1	GI:341825903	3939203	4190	Bacillus amyloliquefaciens XH7
baan21	Firmicutes	NC_003997.3	GI:30260195	5227293	5309	Bacillus anthracis str. Ames
		NC_007530.2	GI:50196905	5227419	5307	Bacillus anthracis str. 'Ames Ancestor'
		NC_012659.1	GI:229599883	5227419	5039	Bacillus anthracis str. A0248
		NC_005945.1	GI:49183039	5228663	5286	Bacillus anthracis str. Sterne
		NC_012581.1	GI:227812678	5230115	5578	Bacillus anthracis str. CDC 684
		NC_014335.1	GI:301051741	5196054	5221	Bacillus anthracis CI
		NC_011658.1	GI:217957581	5269030	5398	Bacillus cereus AH187
		NC_003909.8	GI:42779081	5224283	5600	Bacillus cereus ATCC 10987
		NC_006274.1	GI:52140164	5300915	5134	Bacillus cereus E33L
		NC_011725.1	GI:218230750	5419036	5407	Bacillus cereus B4264
		NC_011773.1	GI:218901206	5302683	5473	Bacillus cereus AH820
		NC_004722.1	GI:30018278	5411809	5234	Bacillus cereus ATCC 14579
		NC_011772.1	GI:218895141	5387334	5487	Bacillus cereus G9842
		NC_011969.1	GI:222093774	5214195	5191	Bacillus cereus Q1
		NC_012472.1	GI:225862057	5269628	5411	Bacillus cereus 03BB102
		NC_005957.1	GI:49476684	5237682	5117	Bacillus thuringiensis serovar konkukian str. 97-27
		NC_008600.1	GI:118475778	5257091	4736	Bacillus thuringiensis str. Al Hakam
		NC_014171.1	GI:296500838	5330088	5078	Bacillus thuringiensis BMB171
		CP002508.1	GI:324323994	5355490	5445	Bacillus thuringiensis serovar finitimus YBT-020
		CP001907.1	GI:326937797	5486830	5489	Bacillus thuringiensis serovar chinensis CT-43
		NC_010184.1	GI:163938013	5262775	5155	Bacillus weihenstephanensis KBAB4
bagr4	Proteobacteria	NC_012846.1	GI:240849682	2341328	1736	Bartonella grahamii as4aup
		NC_005956.1	GI:49474831	1931047	1488	Bartonella henselae str. Houston-1
		NC_005955.1	GI:49473688	1581384	1142	Bartonella quintana str. Toulouse
		NC_010161.1	GI:163867306	2619061	2074	Bartonella tribocorum CIP 105476
brab13a	Proteobacteria	NC_006932.1	GI:62288991	2124241	2023	Brucella abortus biovar 1 str. 9-941 chr-I
		NC_010742.1	GI:189023268	2122487	1967	Brucella abortus S19 chr-I
		NC_009505.1	GI:148558820	2111370	1927	Brucella ovis ATCC 25840 chr-I
		NC_010103.1	GI:161617991	2105969	2101	Brucella canis ATCC 23365 chr-I
		NC_003317.1	GI:17986284	2117144	2059	Brucella melitensis bv. 1 str. 16M chr-I
		NC_007618.1	GI:82698932	2121359	2000	Brucella melitensis biovar Abortus 2308 chr-I
		NC_012441.1	GI:225851546	2125701	2063	Brucella melitensis ATCC 23457 chr-I
		CP002459.1	GI:326408011	2126133	2173	Brucella melitensis M28 chr-I
		CP001851.1	GI:326537729	2126451	2173	Brucella melitensis M5-90 chr-I
		NC_013119.1	GI:256368465	2117050	2113	Brucella microti CCM 4915 chr-I
		NC_015857.1	GI:340789630	2138342	2134	Brucella pinnipedialis B2/94 chr-I
		NC_004310.3	GI:56968325	2107794	2122	Brucella suis 1330 chr-I
		NC_010169.1	GI:163842277	1923763	1919	Brucella suis ATCC 23445 chr-I
brab13b		NC_006933.1	GI:62316961	1162204	1051	Brucella abortus biovar 1 str. 9-941 chr-II
		NC_010740.1	GI:189022234	1161449	1033	Brucella abortus S19 chr-II
		NC_009504.1	GI:148557829	1164220	962	Brucella ovis ATCC 25840 chr-II
		NC_010104.1	GI:161620094	1206800	1149	Brucella canis ATCC 23365 chr-II
		NC_003318.1	GI:17988344	1177787	1139	Brucella melitensis bv. 1 str. 16M chr-II
		NC_007624.1	GI:83268957	1156948	1034	Brucella melitensis biovar Abortus 2308 chr-II
		NC_012442.1	GI:225685871	1185518	1072	Brucella melitensis ATCC 23457 chr-II
		CP002460.1	GI:326410185	1185615	1190	Brucella melitensis M28 chr-II
		CP001852.1	GI:326553478	1185778	1187	Brucella melitensis M5-90 chr-II
		NC_013118.1	GI:256014795	1220319	1167	Brucella microti CCM 4915 chr-II
		NC_015858.1	GI:340791767	1260926	1187	Brucella pinnipedialis B2/94 chr-II
		NC_004311.2	GI:56968493	1207381	1148	Brucella suis 1330 chr-II
		NC_010167.1	GI:163844199	1400844	1320	Brucella suis ATCC 23445 chr-II
brja6	Proteobacteria	NC_004463.1	GI:27375111	9105828	8317	Bradyrhizobium japonicum USDA 110
		NC_009445.1	GI:146337175	7456587	6717	Bradyrhizobium sp. ORS278
		NC_009485.1	GI:148251626	8264687	7394	Bradyrhizobium sp. BTAi1
		NC_011004.1	GI:192288433	5744041	5244	Rhodopseudomonas palustris TIE-1
		NC_005296.1	GI:39933080	5459213	4812	Rhodopseudomonas palustris CGA009
		NC_014834.1	GI:316931396	5404117	4916	Rhodopseudomonas palustris DX-1
caje9	Proteobacteria	NC_002163.1	GI:15791399	1641481	1614	Campylobacter jejuni subsp. jejuni NCTC 11168
		NC_003912.7	GI:57236892	1777831	1836	Campylobacter jejuni RM1221
		NC_008787.1	GI:121612099	1616554	1653	Campylobacter jejuni subsp. jejuni 81-176
		NC_009707.1	GI:153950938	1845106	1731	Campylobacter jejuni subsp. doylei 269.97
		NC_009839.1	GI:157414322	1628115	1626	Campylobacter jejuni subsp. jejuni 81116
		NC_014802.1	GI:315123616	1664840	1494	Campylobacter jejuni subsp. jejuni ICDCCJ07001
		CP001876.1	GI:284925303	1635045	1613	Campylobacter jejuni subsp. jejuni IA3902
		CP001900.1	GI:307746964	1616648	1622	Campylobacter jejuni subsp. jejuni M1
		CP001960.1	GI:315057441	1681364	1734	Campylobacter jejuni subsp. jejuni S3
clbo10	Firmicutes	NC_010516.1	GI:170754211	3958233	3654	Clostridium botulinum B1 str. Okra
		NC_010520.1	GI:170758191	3992906	3652	Clostridium botulinum A3 str. Loch Maree
		NC_009495.1	GI:148378011	3886916	3566	Clostridium botulinum A str. ATCC 3502
		NC_009697.1	GI:153930785	3863450	3545	Clostridium botulinum A str. ATCC 19397
		NC_009699.1	GI:153937894	3995387	3628	Clostridium botulinum F str. Langeland
		NC_009698.1	GI:153934468	3760560	3397	Clostridium botulinum A str. Hall
		NC_012658.1	GI:237793320	3977794	3783	Clostridium botulinum Ba4 str. 657
		NC_012563.1	GI:226947222	4155278	3875	Clostridium botulinum A2 str. Kyoto
		CP002011.1	GI:295317476	3993083	3502	Clostridium botulinum F str. 230613
		FR773526.1	GI:322804278	3919740	3693	Clostridium botulinum H04402 065
cobu5	Proteobacteria	NC_002971.3	GI:77358712	1995281	1818	Coxiella burnetii RSA 493
		NC_010117.1	GI:161829703	2016427	1930	Coxiella burnetii RSA 331
		NC_011527.1	GI:212211668	2008870	1871	Coxiella burnetii CbuG_Q212
		NC_011528.1	GI:212217688	2063100	1905	Coxiella burnetii CbuK_Q154
		NC_009727.1	GI:154705721	2158758	1993	Coxiella burnetii Dugway 5J108-111
cune4a	Proteobacteria	NC_015726.1	GI:339324158	3872936	3622	Cupriavidus necator N-1 chr-I
		NC_010528.1	GI:188590795	3416911	3135	Cupriavidus taiwanensis str. LMG19424 chr-I
		NC_007347.1	GI:73539706	3806533	3439	Ralstonia eutropha JMP134 chr-I
		NC_008313.1	GI:113866031	4052032	3650	Ralstonia eutropha H16 chr-I
cune4b		NC_015723.1	GI:339321330	2684606	2443	Cupriavidus necator N-1 chr-II
		NC_010530.1	GI:188591847	2502411	2242	Cupriavidus taiwanensis str. LMG19424 chr-II
		NC_007348.1	GI:73537298	2726152	2407	Ralstonia eutropha JMP134 chr-II
		NC_008314.1	GI:116693960	2912490	2553	Ralstonia eutropha H16 chr-II
eram6	Proteobacteria	NC_013971.1	GI:292897734	3805874	3374	Erwinia amylovora ATCC 49946
		NC_013961.1	GI:292486492	3805573	3677	Erwinia amylovora
		CP002124.1	GI:310764731	3909168	3600	Erwinia sp. Ejp617
		NC_012214.1	GI:259906682	4026322	3645	Erwinia pyrifoliae Ep1/96
		FN392235.1	GI:283476464	4026286	3986	Erwinia pyrifoliae DSM 12163
		NC_010694.1	GI:188532165	3883467	3427	Erwinia tasmaniensis Et1/99
esco47	Proteobacteria	NC_000913.2	GI:49175990	4639675	4127	Escherichia coli str. K-12 substr. MG1655
		NC_002695.1	GI:15829254	5498450	5226	Escherichia coli O157:H7 str. Sakai
		NC_002655.2	GI:16445223	5528445	5282	Escherichia coli O157:H7 EDL933
		NC_004431.1	GI:26245917	5231428	5335	Escherichia coli CFT073
		NC_011750.1	GI:218698419	5132068	4728	Escherichia coli IAI39
		AC_000091.1	GI:89106884	4646332	4222	Escherichia coli str. K-12 substr. W3110
		NC_007946.1	GI:91209055	5065741	5020	Escherichia coli UTI89
		NC_008253.1	GI:110640213	4938920	4620	Escherichia coli 536
		NC_008563.1	GI:117622295	5082025	4428	Escherichia coli APEC O1
		NC_011751.1	GI:218703261	5202090	4822	Escherichia coli UMN026
		NC_011748.1	GI:218693476	5154862	4759	Escherichia coli 55989
		NC_011745.1	GI:218687878	5209548	4911	Escherichia coli ED1a
		NC_011742.1	GI:218556939	5032268	4692	Escherichia coli S88
		NC_011741.1	GI:218552585	4700560	4349	Escherichia coli IAI1
		NC_011353.1	GI:209395693	5572075	5315	Escherichia coli O157:H7 str. EC4115
		NC_009800.1	GI:157159467	4643538	4374	Escherichia coli HS
		NC_009801.1	GI:157154711	4979619	4749	Escherichia coli E24377A
		NC_010473.1	GI:170079663	4686137	4122	Escherichia coli str. K-12 substr. DH10B
		NC_010498.1	GI:170679574	5068389	4739	Escherichia coli SMS-3-5
		NC_011601.1	GI:215485161	4965553	4550	Escherichia coli O127:H6 str. E2348/69
		NC_010468.1	GI:170018061	4746218	4175	Escherichia coli ATCC 8739
		NC_011415.1	GI:209917191	4887515	4679	Escherichia coli SE11
		NC_012759.1	GI:238899406	4578159	4081	Escherichia coli BW2952
		NC_012967.1	GI:254160123	4629812	4202	Escherichia coli B str. REL606
		NC_012947.1	GI:253771435	4570938	4226	Escherichia coli BL21-Gold(DE3)
		NC_012892.1	GI:251783564	4557041	3942	Escherichia coli BL21
		NC_013361.1	GI:260853213	5697240	5361	Escherichia coli O26:H11 str. 11368
		NC_013008.1	GI:254791136	5528136	5262	Escherichia coli O157:H7 str. TW14359
		NC_013364.1	GI:260866153	5371077	4969	Escherichia coli O111:H- str. 11128
		NC_013353.1	GI:260842239	5449314	5051	Escherichia coli O103:H2 str. 12009
		FN554766.1	GI:284919779	5241977	4770	Escherichia coli 042
		NC_013941.1	GI:291280824	5386352	5014	Escherichia coli O55:H7 str. CB9615
		CP002729.1	GI:332341332	5186416	5118	Escherichia coli UMNK88
		AP009378.1	GI:281177210	4717338	4338	Escherichia coli SE15 DNA
		CP001671.1	GI:307551844	5131397	4790	Escherichia coli ABU 83972
		CP001855.1	GI:312944605	4747819	4429	Escherichia coli O83:H1 str. NRG 857C
		CP001969.1	GI:294489418	5108383	4755	Escherichia coli IHE3034
		CP002167.1	GI:307625127	4993013	4650	Escherichia coli UM146
		CP002890.1	GI:339412987	5239207	5241	Escherichia coli UMNF18
		CU651637.1	GI:222031834	4773108	4374	Escherichia coli LF82
		FN649414.1	GI:309700213	5153435	4694	Escherichia coli ETEC H10407
		CP001509.3	GI:296142109	4558953	4156	Escherichia coli BL21(DE3)
		CP001637.1	GI:260447279	4630707	4157	Escherichia coli DH1
		CP002185.1	GI:315059226	4900968	4476	Escherichia coli W
		AP012030.1	GI:315134697	4621430	4258	Escherichia coli DH1 (ME8569)
		CP002797.1	GI:333968017	4935241	4873	Escherichia coli NA114
		CP002516.1	GI:323376397	4920168	4532	Escherichia coli KO11
frtu9	Proteobacteria	NC_009257.1	GI:134301169	1898476	1582	Francisella tularensis subsp. tularensis WY96-3418
		NC_007880.1	GI:89255449	1895994	1696	Francisella tularensis subsp. holarctica
		NC_008245.1	GI:110669657	1892616	1559	Francisella tularensis subsp. tularensis FSC198
		NC_008369.1	GI:115313981	1895727	1517	Francisella tularensis subsp. holarctica OSU18
		NC_008601.1	GI:118496615	1910031	1719	Francisella tularensis subsp. novicida U112
		NC_009749.1	GI:156501369	1890909	1523	Francisella tularensis subsp. holarctica FTNF002-00
		NC_010677.1	GI:187930913	1893886	1406	Francisella tularensis subsp. mediasiatica FSC147
		NC_006570.1	GI:56707187	1892819	1557	Francisella tularensis subsp. tularensis Schu 4
		CP001633.1	GI:282158286	1892681	1836	Francisella tularensis subsp. tularensis NE061598
geka4	Firmicutes	NC_006510.1	GI:56418535	3544776	3498	Geobacillus kaustophilus HTA426
		NC_014206.1	GI:297528376	3650813	3314	Geobacillus sp. C56-T3
		NC_013411.1	GI:261417500	3622844	3405	Geobacillus sp. Y412MC61
		NC_014915.1	GI:319765157	3628883	3419	Geobacillus sp. Y412MC52
hain9	Proteobacteria	NC_000907.1	GI:16271976	1830138	1649	Haemophilus influenzae Rd KW20
		NC_007146.2	GI:162960935	1914490	1791	Haemophilus influenzae 86-028NP
		NC_009566.1	GI:148825133	1813033	1619	Haemophilus influenzae PittEE
		NC_009567.1	GI:148826757	1887192	1667	Haemophilus influenzae PittGG
		NC_014920.1	GI:319896422	1985832	1753	Haemophilus influenzae F3031
		NC_014922.1	GI:319774951	2007018	1750	Haemophilus influenzae F3047
		FQ312006.1	GI:301168602	1981535	1903	Haemophilus influenzae 10810 .
		CP002276.1	GI:309972265	1819370	1633	Haemophilus influenzae R2846
		CP002277.1	GI:309750011	1932306	1792	Haemophilus influenzae R2866
hepy30	Proteobacteria	NC_000915.1	GI:15644634	1667867	1572	Helicobacter pylori 26695
		NC_000921.1	GI:15611071	1643831	1475	Helicobacter pylori J99
		NC_008086.1	GI:108562424	1596366	1536	Helicobacter pylori HPAG1
		NC_010698.2	GI:209406223	1608548	1569	Helicobacter pylori Shi470
		NC_011333.1	GI:208433976	1652982	1493	Helicobacter pylori G27
		NC_011498.1	GI:210134201	1673813	1565	Helicobacter pylori P12
		NC_012973.1	GI:254778738	1576758	1382	Helicobacter pylori B38
		NC_014256.1	GI:298735500	1673997	1702	Helicobacter pylori B8
		NC_014560.1	GI:308183796	1658051	1581	Helicobacter pylori SJM180
		NC_014555.1	GI:308182188	1629557	1555	Helicobacter pylori PeCan4
		CP002096.1	GI:315585794	1566655	1470	Helicobacter pylori 35A
		CP001680.1	GI:261838873	1568826	1405	Helicobacter pylori 52
		CP002076.1	GI:308061305	1635449	1564	Helicobacter pylori Cuz20
		CP002071.1	GI:308062870	1560342	1502	Helicobacter pylori Sat464
		AP011940.1	GI:317176808	1575399	1500	Helicobacter pylori F16
		AP011945.1	GI:317181290	1609006	1520	Helicobacter pylori F57
		AP011941.1	GI:317178309	1570564	1479	Helicobacter pylori F30
		AP011943.1	GI:317179796	1578824	1490	Helicobacter pylori F32
		CP002184.1	GI:307636682	1549666	1595	Helicobacter pylori 908
		CP002332.1	GI:317013424	1709911	1604	Helicobacter pylori Gambia94/24
		CP002336.1	GI:317010283	1653913	1543	Helicobacter pylori SouthAfrica7
		CP002331.1	GI:317008680	1675918	1600	Helicobacter pylori India7
		CP002334.1	GI:317011857	1624644	1546	Helicobacter pylori Lithuania75
		CP002571.1	GI:325996870	1548238	1593	Helicobacter pylori 2017
		CP002572.1	GI:325995266	1562832	1603	Helicobacter pylori 2018
		CP002982.1	GI:344335753	1646139	1573	Helicobacter pylori Puno135
		CP000012.1	GI:261837457	1589954	1415	Helicobacter pylori 51
		CP002980.1	GI:344334211	1624979	1525	Helicobacter pylori Puno120
		CP002983.1	GI:344331165	1607577	1515	Helicobacter pylori SNT49
		CP001582.1	GI:297379223	1588278	1540	Helicobacter pylori v225d
klpn4	Proteobacteria	NC_011283.1	GI:206575712	5641239	5421	Klebsiella pneumoniae 342
		NC_009648.1	GI:152968582	5315120	4776	Klebsiella pneumoniae subsp. MGH 78578
		NC_012731.1	GI:238892256	5248520	4990	Klebsiella pneumoniae NTUH-K2044
		NC_013850.1	GI:288932888	5458505	5056	Klebsiella variicola At-22
laca5	Firmicutes	NC_008526.1	GI:116493574	2895264	2751	Lactobacillus casei ATCC 334
		NC_010999.1	GI:191636824	3079196	3044	Lactobacillus casei
		NC_014334.1	GI:301065125	2861848	2804	Lactobacillus casei str. Zhang
		CP002618.1	GI:327384027	3069926	3139	Lactobacillus casei BD-II
		CP002616.1	GI:327380861	3039042	3121	Lactobacillus casei LC2W
lade4	Firmicutes	NC_008054.1	GI:104773257	1864998	1562	Lactobacillus delbrueckii subsp. Bulgaricus ATCC 11842
		NC_008529.1	GI:116513228	1856951	1721	Lactobacillus delbrueckii subsp. bulgaricus ATCC BAA-365
		NC_014727.1	GI:313122775	2125753	2012	Lactobacillus delbrueckii subsp. bulgaricus ND02
		CP000156.1	GI:325124855	1872918	1792	Lactobacillus delbrueckii subsp. bulgaricus 2038
lala6	Firmicutes	NC_002662.1	GI:15671982	2365589	2321	Lactococcus lactis subsp. lactis Il1403
		NC_008527.1	GI:116510843	2438589	2384	Lactococcus lactis subsp. cremoris SK11
		NC_009004.1	GI:125622882	2529478	2433	Lactococcus lactis subsp. cremoris MG1363
		NC_013656.1	GI:281490498	2598144	2444	Lactococcus lactis subsp. lactis KF147
		CP002094.1	GI:300069620	2530294	2510	Lactococcus lactis subsp. cremoris NZ9000
		CP002365.1	GI:326405597	2399458	2301	Lactococcus lactis subsp. lactis CV56
lepn5	Proteobacteria	NC_002942.5	GI:52840256	3397754	2942	Legionella pneumophila subsp. pneumophila str. Philadelphia 1
		NC_006369.1	GI:54292964	3345687	2878	Legionella pneumophila str. Lens
		NC_006368.1	GI:54295983	3503610	3027	Legionella pneumophila str. Paris
		NC_009494.1	GI:148358139	3576470	3206	Legionella pneumophila str. Corby
		NC_014125.1	GI:296105497	3516334	3190	Legionella pneumophila 2300/99 Alcoy
limo12	Firmicutes	NC_003210.1	GI:16802048	2944528	2846	Listeria monocytogenes EGD-e
		NC_002973.6	GI:85700163	2905187	2820	Listeria monocytogenes str. 4b F2365
		NC_011660.1	GI:217963303	2976212	2974	Listeria monocytogenes HCC23
		NC_012488.1	GI:226222639	2912690	2764	Listeria monocytogenes Clip81459
		NC_013766.1	GI:284800255	3032288	3010	Listeria monocytogenes 08-5578
		NC_013768.1	GI:284993440	2999054	2966	Listeria monocytogenes 08-5923
		CP002003.1	GI:346422776	2973801	2910	Listeria monocytogenes FSL R2-561
		CP002004.1	GI:346644924	2874431	2762	Listeria monocytogenes Finland 1988
		CP002001.1	GI:345532625	3000464	2955	Listeria monocytogenes J0161
		CP002002.1	GI:345535581	2903106	2814	Listeria monocytogenes 10403S
		FM211688.1	GI:307569523	2979198	2925	Listeria monocytogenes L99 serovar 4a
		CP002816.1	GI:336021869	2976163	2977	Listeria monocytogenes M7
mech4	Proteobacteria	NC_011757.1	GI:218528082	5777908	5171	Methylobacterium chloromethanicum CM4
		NC_010172.1	GI:163849457	5471154	4829	Methylobacterium extorquens PA1
		NC_012808.1	GI:240136783	5511322	4957	Methylobacterium extorquens AM1
		NC_012988.1	GI:254558653	5943768	5599	Methylobacterium extorquens DM4
neme14	Proteobacteria	NC_003116.1	GI:15793034	2184406	1902	Neisseria meningitidis Z2491
		NC_003112.2	GI:77358697	2272360	2063	Neisseria meningitidis MC58
		NC_008767.1	GI:121633901	2194961	1883	Neisseria meningitidis FAM18
		NC_010120.1	GI:161869018	2153416	2020	Neisseria meningitidis 053442
		NC_013016.1	GI:254804028	2145295	1872	Neisseria meningitidis
		FM999788.1	GI:261391559	2277550	1913	Neisseria meningitidis 8013
		CP001561.1	GI:308388224	2242947	2017	Neisseria meningitidis alpha710
		CP002422.1	GI:325203134	2287777	1971	Neisseria meningitidis M01-240355
		CP002424.1	GI:325207054	2248966	1948	Neisseria meningitidis NZ-05/33
		CP002421.1	GI:325201197	2223518	1936	Neisseria meningitidis M01-240149
		CP002423.1	GI:325205106	2250449	1947	Neisseria meningitidis M04-240196
		CP002420.1	GI:325199235	2240883	1961	Neisseria meningitidis H44/76
		CP002419.1	GI:325197306	2184862	1928	Neisseria meningitidis G2136
		FR774048.1	GI:319409534	2227255	1941	Neisseria meningitidis WUE 2594
psae5	Proteobacteria	NC_002516.2	GI:110645304	6264404	5564	Pseudomonas aeruginosa PAO1
		NC_008463.1	GI:116048575	6537648	5891	Pseudomonas aeruginosa UCBPP-PA14
		NC_009656.1	GI:152983466	6588339	6286	Pseudomonas aeruginosa PA7
		NC_011770.1	GI:218888746	6601757	5925	Pseudomonas aeruginosa LESB58
		CP002496.1	GI:347302377	6327754	5684	Pseudomonas aeruginosa M18
psen7	Proteobacteria	NC_008027.1	GI:104779316	5888780	5133	Pseudomonas entomophila L48
		NC_002947.3	GI:26986745	6181863	5350	Pseudomonas putida KT2440
		NC_010322.1	GI:167031021	6078430	5409	Pseudomonas putida GB-1
		NC_010501.1	GI:170719187	5774330	5182	Pseudomonas putida W619
		NC_009512.1	GI:148545259	5959964	5252	Pseudomonas putida F1
		CP002290.1	GI:313496345	5731541	4960	Pseudomonas putida BIRD-1
		NC_015733.1	GI:339484941	5984790	5218	Pseudomonas putida S16
raso5	Proteobacteria	NC_003295.1	GI:17544719	3716413	3435	Ralstonia solanacearum GMI1000
		NC_014311.1	GI:300689714	3520618	3284	Ralstonia solanacearum PSI07
		NC_014307.1	GI:300702374	3417386	3226	Ralstonia solanacearum CFBP2957
		FP885895.1	GI:299065054	3596030	3381	Ralstonia solanacearum str. CMR15
		CP002819.1	GI:334194119	3481091	3338	Ralstonia solanacearum Po82
rhet5	Proteobacteria	NC_007761.1	GI:86355669	4381608	4035	Rhizobium etli CFN 42
		NC_010994.1	GI:190889639	4513324	4343	Rhizobium etli CIAT 652
		NC_008380.1	GI:116249766	5057142	4694	Rhizobium leguminosarum bv. viciae 3841
		NC_011369.1	GI:209547612	4537948	4321	Rhizobium leguminosarum bv. trifolii WSM2304
		NC_012850.1	GI:241202755	4767043	4563	Rhizobium leguminosarum bv. trifolii WSM1325
rhpa4	Proteobacteria	NC_007925.1	GI:90421528	5513844	4886	Rhodopseudomonas palustris BisB18
		NC_007958.1	GI:91974482	4892717	4397	Rhodopseudomonas palustris BisB5
		NC_007778.1	GI:86747127	5331656	4683	Rhodopseudomonas palustris HaA2
		NC_008435.1	GI:115522030	5505494	4878	Rhodopseudomonas palustris BisA53
riaf13	Proteobacteria	NC_012633.1	GI:229586230	1278540	1030	Rickettsia africae ESF-5
		NC_009881.1	GI:157825125	1231060	1259	Rickettsia akari str. Hartford
		NC_009879.1	GI:157803189	1159772	1093	Rickettsia canadensis str. McKiel
		NC_003103.1	GI:15891923	1268755	1373	Rickettsia conorii str. Malish 7
		NC_007109.1	GI:67458392	1485148	1399	Rickettsia felis URRWXCal2
		NC_015866.1	GI:341583222	1278471	1297	Rickettsia heilongjiangensis 054
		NC_009900.1	GI:157964072	1360898	968	Rickettsia massiliae MTU5
		NC_012730.1	GI:238650213	1288492	927	Rickettsia peacockii str. Rustic
		NC_000963.1	GI:15603881	1111523	833	Rickettsia prowazekii str. Madrid E
		CP001584.1	GI:292571598	1111612	952	Rickettsia prowazekii Rp22
		NC_009882.1	GI:157827862	1257710	1345	Rickettsia rickettsii str. 'Sheila Smith'
		NC_010263.1	GI:165932549	1268175	1384	Rickettsia rickettsii str. Iowa
		NC_006142.1	GI:51473215	1111496	835	Rickettsia typhi str. Wilmington
saen20	Proteobacteria	NC_003197.1	GI:16763390	4857432	4420	Salmonella typhimurium LT2
		NC_003198.1	GI:16758993	4809037	4377	Salmonella enterica subsp. enterica serovar Typhi str. CT18
		NC_004631.1	GI:29140543	4791961	4315	Salmonella enterica subsp. enterica serovar Typhi Ty2
		NC_006905.1	GI:62178570	4755700	4413	Salmonella enterica subsp. enterica serovar Choleraesuis str. SC-B67
		NC_010102.1	GI:161612313	4858887	5592	Salmonella enterica subsp. enterica serovar Paratyphi B str. SPB7
		NC_011080.1	GI:194442203	4827641	4612	Salmonella enterica subsp. enterica serovar Newport str. SL254
		NC_011083.1	GI:194447306	4888768	4650	Salmonella enterica subsp. enterica serovar Heidelberg str. SL476
		NC_011094.1	GI:194733902	4709075	4500	Salmonella enterica subsp. enterica serovar Schwarzengrund str. CVM19633
		NC_011149.1	GI:197247352	4798660	4562	Salmonella enterica subsp. enterica serovar Agona str. SL483
		NC_011147.1	GI:197361212	4581797	4076	Salmonella enterica subsp. enterica serovar Paratyphi A str. AKU_12601
		NC_011205.1	GI:198241740	4842908	4514	Salmonella enterica subsp. enterica serovar Dublin str. CT_02021853
		NC_011274.1	GI:205351346	4658697	3960	Salmonella enterica subsp. enterica serovar Gallinarum str. 287/91
		NC_011294.1	GI:207855516	4685848	4202	Salmonella enterica subsp. enterica serovar Enteritidis str. P125109
		NC_006511.1	GI:56412276	4585229	4090	Salmonella enterica subsp. enterica serovar Paratyphi A str. ATCC 9150
		NC_012125.1	GI:224581838	4833080	4577	Salmonella enterica subsp. enterica serovar Paratyphi C strain RKS4594
		FN424405.1	GI:261245233	4879400	4442	Salmonella enterica subsp. enterica serovar Typhimurium str. D23580
		FQ312003.1	GI:301156631	4878012	4445	Salmonella enterica subsp. enterica serovar Typhimurium SL1344 genome.
		AP011957.1	GI:312910970	4954814	4720	Salmonella enterica subsp. enterica serovar Typhimurium str. T000240 DNA
		CP001363.1	GI:267991652	4870265	5310	Salmonella enterica subsp. enterica serovar Typhimurium str. 14028S
		CP002487.1	GI:323128316	4878013	4623	Salmonella enterica subsp. enterica serovar Typhimurium str. 4/74
shan13	Proteobacteria	NC_008577.1	GI:117918459	4972204	4111	Shewanella sp. ANA-3
		NC_009052.1	GI:126172257	5127376	4307	Shewanella baltica OS155
		NC_009997.1	GI:160873126	5347283	4498	Shewanella baltica OS195
		NC_009665.1	GI:152998555	5229686	4316	Shewanella baltica OS185
		NC_011663.1	GI:217971216	5145902	4235	Shewanella baltica OS223
		CP002383.1	GI:315265351	5288069	4467	Shewanella baltica OS678
		CP002767.1	GI:333816640	5066051	4215	Shewanella baltica BA175
		NC_004347.1	GI:24371600	4969803	4317	Shewanella oneidensis MR-1
		NC_008321.1	GI:113968346	4706287	3924	Shewanella sp. MR-4
		NC_009438.1	GI:146291111	4659220	3972	Shewanella putrefaciens CN-32
		CP002457.1	GI:319424417	4840251	4170	Shewanella putrefaciens 200
		NC_008322.1	GI:114045513	4792610	4006	Shewanella sp. MR-7
		NC_008750.1	GI:120596833	4708380	4044	Shewanella sp. W3-18-1
simd4	Proteobacteria	NC_009636.1	GI:150395228	3781904	3528	Sinorhizobium medicae WSM419
		NC_003047.1	GI:15963753	3654135	3350	Sinorhizobium meliloti 1021
		NC_015590.1	GI:334314770	3820344	3624	Sinorhizobium meliloti AK83
		CP002740.1	GI:333810283	3671982	3411	Sinorhizobium meliloti BL225C
stau24	Firmicutes	NC_002758.2	GI:57634611	2878529	2697	Staphylococcus aureus subsp. aureus Mu50
		NC_002951.2	GI:57650036	2809422	2613	Staphylococcus aureus subsp. aureus COL
		NC_003923.1	GI:21281729	2820462	2632	Staphylococcus aureus subsp. aureus MW2
		NC_009632.1	GI:150392480	2906507	2746	Staphylococcus aureus subsp. aureus JH1
		NC_009487.1	GI:148266447	2906700	2697	Staphylococcus aureus subsp. aureus JH9
		NC_002953.3	GI:49484912	2799802	2576	Staphylococcus aureus subsp. aureus MSSA476
		NC_002952.2	GI:49482253	2902619	2650	Staphylococcus aureus subsp. aureus MRSA252
		NC_007622.1	GI:82749777	2742531	2509	Staphylococcus aureus RF122
		NC_007795.1	GI:88193823	2821361	2892	Staphylococcus aureus subsp. aureus NCTC 8325
		NC_007793.1	GI:87159884	2872769	2560	Staphylococcus aureus subsp. aureus USA300_FPR3757
		NC_009782.1	GI:156978331	2880168	2698	Staphylococcus aureus subsp. aureus Mu3
		NC_010079.1	GI:161508266	2872915	2657	Staphylococcus aureus subsp. aureus USA300_TCH1516
		NC_009641.1	GI:151220212	2878897	2614	Staphylococcus aureus subsp. aureus str. Newman
		NC_002745.2	GI:29165615	2814816	2588	Staphylococcus aureus subsp. aureus N315
		NC_013450.1	GI:269201690	2824404	2661	Staphylococcus aureus subsp. aureus ED98
		AM990992.1	GI:283469229	2872582	2699	Staphylococcus aureus subsp. aureus ST398, isolate SO385.
		CP002120.1	GI:302749911	2924344	2680	Staphylococcus aureus subsp. aureus str. JKD6008
		CP002110.1	GI:312436391	2802675	2673	Staphylococcus aureus subsp. aureus TCH60
		CP001844.2	GI:311222926	2821452	2650	Staphylococcus aureus 04-02981
		CP001996.1	GI:298693322	2832478	2653	Staphylococcus aureus subsp. aureus ED133
		CP002114.2	GI:304365608	2811435	2555	Staphylococcus aureus subsp. aureus JKD6159
		FR714927.1	GI:312828563	2729540	2489	Staphylococcus aureus subsp. aureus ECT-R 2
		FR821779.1	GI:344176319	2750834	2430	Staphylococcus aureus subsp. aureus LGA251
		FN433596.1	GI:269939526	3043210	2765	Staphylococcus aureus subsp. aureus TW20
steq4	Firmicutes	NC_011134.1	GI:195977156	2024171	1893	Streptococcus equi subsp. zooepidemicus MGCS10565
		NC_012470.1	GI:225867617	2149868	1868	Streptococcus equi subsp. zooepidemicus
		NC_012471.1	GI:225869487	2253793	1996	Streptococcus equi subsp. equi 4047
		CP002904.1	GI:338846021	2167264	2087	Streptococcus equi subsp. zooepidemicus ATCC 35246
stmi19	Firmicutes	NC_013853.1	GI:289166909	2146611	2004	Streptococcus mitis B6
		NC_015875.1	GI:342162671	2190731	2230	Streptococcus pseudopneumoniae IS7493
		NC_003028.3	GI:194172857	2160842	2104	Streptococcus pneumoniae TIGR4
		NC_003098.1	GI:15902044	2038615	2043	Streptococcus pneumoniae R6
		NC_008533.1	GI:116515308	2046115	1914	Streptococcus pneumoniae D39
		NC_010380.1	GI:169832377	2245615	2155	Streptococcus pneumoniae Hungary19A-6
		NC_010582.1	GI:182682970	2209198	2206	Streptococcus pneumoniae CGSP14
		NC_011072.1	GI:194396645	2078953	2115	Streptococcus pneumoniae G54
		NC_011900.1	GI:221230948	2221315	1990	Streptococcus pneumoniae ATCC 700669
		NC_012467.1	GI:225855735	2111882	2073	Streptococcus pneumoniae P1031
		NC_012469.1	GI:225860012	2112148	2044	Streptococcus pneumoniae Taiwan19F-14
		NC_012466.1	GI:225853611	2120234	2123	Streptococcus pneumoniae JJA
		NC_012468.1	GI:225857809	2184682	2202	Streptococcus pneumoniae 70585
		NC_014251.1	GI:298501502	2088772	2275	Streptococcus pneumoniae TCH8431/19A
		NC_014494.1	GI:307066636	2130580	2216	Streptococcus pneumoniae AP200
		NC_014498.1	GI:307126151	2240045	2352	Streptococcus pneumoniae 670-6B
		FQ312027.1	GI:301799149	2036867	1822	Streptococcus pneumoniae OXC141
		FQ312029.1	GI:301800973	2093317	1921	Streptococcus pneumoniae INV200
		FQ312030.1	GI:301793325	2142122	1818	Streptococcus pneumoniae INV104
stpy13	Firmicutes	NC_002737.1	GI:15674250	1852441	1697	Streptococcus pyogenes M1 GAS
		NC_003485.1	GI:19745201	1895017	1839	Streptococcus pyogenes MGAS8232
		NC_004606.1	GI:28894912	1894275	1861	Streptococcus pyogenes SSI-1
		NC_004070.1	GI:21909536	1900521	1865	Streptococcus pyogenes MGAS315
		NC_006086.1	GI:50913346	1899877	1886	Streptococcus pyogenes MGAS10394
		NC_007297.1	GI:71909814	1838554	1865	Streptococcus pyogenes MGAS5005
		NC_007296.1	GI:71902667	1897573	1894	Streptococcus pyogenes MGAS6180
		NC_008021.1	GI:94987631	1836467	1877	Streptococcus pyogenes MGAS9429
		NC_008023.1	GI:94991497	1860355	1898	Streptococcus pyogenes MGAS2096
		NC_008024.1	GI:94993396	1937111	1979	Streptococcus pyogenes MGAS10750
		NC_008022.1	GI:94989509	1928252	1986	Streptococcus pyogenes MGAS10270
		NC_009332.1	GI:139472888	1841271	1744	Streptococcus pyogenes str. Manfredo
		NC_011375.1	GI:209558587	1815785	1700	Streptococcus pyogenes NZ131
stsa7	Firmicutes	FR873482.1	GI:338744031	2210574	1979	Streptococcus salivarius JIM8777
		CP002888.1	GI:339291081	2138805	1941	Streptococcus salivarius 57.I
		NC_015760.1	GI:340397867	2217184	2027	Streptococcus salivarius CCHSS3
		NC_006448.1	GI:55820103	1796846	1889	Streptococcus thermophilus LMG 18311
		NC_008532.1	GI:116626972	1856368	1710	Streptococcus thermophilus LMD-9
		NC_006449.1	GI:55821993	1796226	1915	Streptococcus thermophilus CNRZ1066
		CP002340.1	GI:312277418	1831949	1919	Streptococcus thermophilus ND03
stsu8	Firmicutes	NC_009442.1	GI:146317663	2096309	2186	Streptococcus suis 05ZYH33
		NC_009443.1	GI:146319850	2095698	2185	Streptococcus suis 98HAH33
		NC_012925.1	GI:253752822	2007491	1823	Streptococcus suis P1/7
		NC_012926.1	GI:253754647	2146229	1930	Streptococcus suis BM407
		NC_012924.1	GI:253750923	2095898	1897	Streptococcus suis SC84
		NC_015433.1	GI:330831849	2028815	1952	Streptococcus suis ST3
		CP000837.1	GI:292557464	2038034	1978	Streptococcus suis GZ1
		CP002465.1	GI:319757172	2137435	2066	Streptococcus suis JS14
vich6a	Proteobacteria	NC_002505.1	GI:15640032	2961149	2736	Vibrio cholerae O1 biovar eltor str. N16961 chr-I
		NC_009457.1	GI:147673035	3024069	2742	Vibrio cholerae O395 chr-I
		NC_012668.1	GI:229606122	3149584	2770	Vibrio cholerae MJ-1236 chr-I
		NC_012578.1	GI:227080237	2892523	2650	Vibrio cholerae M66-2 chr-I
		CP002555.1	GI:327482915	2791729	2328	Vibrio cholerae LMA3894-4 chr-II
		CP001235.1	GI:227011820	3024078	2817	Vibrio cholerae O395 chr-I
vich6b		NC_002506.1	GI:15600771	1072315	1093	Vibrio cholerae O1 biovar eltor str. N16961 chr-II
		NC_009456.1	GI:147671401	1108250	1133	Vibrio cholerae O395 chr-II
		NC_012667.1	GI:229605062	1086784	1004	Vibrio cholerae MJ-1236 chr-II
		NC_012580.1	GI:227811634	1046382	1043	Vibrio cholerae M66-2 chr-II
		CP002556.1	GI:327485244	946986	825	Vibrio cholerae LMA3894-4 chr-II
		CP001236.1	GI:227014638	1111222	1117	Vibrio cholerae O395 chr-II
xyfa5	Proteobacteria	NC_002488.3	GI:57014152	2679306	2765	Xylella fastidiosa 9a5c
		NC_004556.1	GI:28197945	2519802	2034	Xylella fastidiosa Temecula1
		NC_010513.1	GI:170729251	2475130	2104	Xylella fastidiosa M12
		NC_010577.1	GI:182680572	2535690	2161	Xylella fastidiosa M23
		CP002165.1	GI:307578061	2491203	2183	Xylella fastidiosa subsp. fastidiosa GB514
yepe15	Proteobacteria	NC_003143.1	GI:16120353	4653728	3865	Yersinia pestis CO92
		NC_004088.1	GI:22123922	4600755	4047	Yersinia pestis KIM 10
		NC_005810.1	GI:45439865	4595065	3891	Yersinia pestis biovar Microtus str. 91001
		NC_008150.1	GI:108805998	4702289	4167	Yersinia pestis Antiqua
		NC_008149.1	GI:108810166	4534590	3981	Yersinia pestis Nepal516
		NC_009381.1	GI:145597324	4517345	3850	Yersinia pestis Pestoides F
		NC_010159.1	GI:162418099	4504254	3831	Yersinia pestis Angola
		NC_014029.1	GI:294502110	4553586	3542	Yersinia pestis Z176003
		CP001608.1	GI:320013210	4532063	4256	Yersinia pestis biovar Medievalis str. Harbin 35
		CP001585.1	GI:262360188	4640720	3629	Yersinia pestis D106004
		CP001589.1	GI:262364133	4626944	3620	Yersinia pestis D182038
		NC_006155.1	GI:51594359	4744671	3899	Yersinia pseudotuberculosis IP 32953
		NC_009708.1	GI:153946813	4723306	4122	Yersinia pseudotuberculosis IP 31758
		NC_010465.1	GI:170022262	4689441	4192	Yersinia pseudotuberculosis YPIII
		NC_010634.1	GI:186893344	4695619	4150	Yersinia pseudotuberculosis PB1/+
